# Supplementary material for: Clinical Outcomes of Minced Cartilage Treatment (AutoCart™) for Medial Osteochondral Lesions of the Talus: A Prospective One-Year Follow-Up Study
Source: J Clin Med. 2025 Dec 9;14(24):8710. doi: 10.3390/jcm14248710 (PMC12733586; doi:10.3390/jcm14248710)
Supplement: Supplementary file 1 [file jcm-14-08710-s001.zip]

Archive with 1 entries (1 files):
- jcm-4017315-supplementary.pdf
